# Supplementary material for: Predictors of Hypoxemia and Related Adverse Outcomes in Patients Hospitalized with COVID-19: A Double-Center Retrospective Study
Source: J Clin Med. 2021 Aug 14;10(16):3581. doi: 10.3390/jcm10163581 (PMC8397029; doi:10.3390/jcm10163581)
Supplement: Supplementary file 1 [file jcm-10-03581-s001.zip]

Archive with 1 entries (1 files):
- jcm-1284799-supplementary.pdf
